# Supplementary material for: N′-Cyclo­hexyl­idenebenzohydrazide
Source: Acta Crystallogr Sect E Struct Rep Online. 2009 Dec 9;66(Pt 1):o94. doi: 10.1107/S1600536809052143 (PMC2980044; doi:10.1107/S1600536809052143)
Supplement: Supplementary file 2 [file e-66-00o94-Isup2.hkl]

# 
# h,k,l, Fc-squared, Fo-squared, sigma(Fo-squared) and status flag 
# 
data_I
_shelx_title ' 091114b in P4(3)' 
_shelx_refln_list_code          4 
_shelx_F_calc_maximum       94.58 
_exptl_crystal_F_000       464.00 
_reflns_d_resolution_high  0.8405 
 
loop_ 
 _symmetry_equiv_pos_as_xyz 
 'x, y, z' 
 '-x, -y, z+1/2' 
 '-y, x, z+3/4' 
 'y, -x, z+1/4' 
 
_cell_length_a     9.4691 
_cell_length_b     9.4691 
_cell_length_c    13.8514 
_cell_angle_alpha  90.000 
_cell_angle_beta   90.000 
_cell_angle_gamma  90.000 
 
_shelx_F_squared_multiplier     1.000 
 
loop_ 
 _refln_index_h 
 _refln_index_k 
 _refln_index_l 
 _refln_F_squared_calc 
 _refln_F_squared_meas 
 _refln_F_squared_sigma 
 _refln_observed_status 
   0   1   0     1752.93     1731.94     25.91 o 
   1   1   0     1885.65     1865.77     22.37 o 
  -1   2   0     4232.23     4048.23     89.27 o 
   0   2   0     8945.92     8608.75     92.42 o 
   1   2   0     1400.13     1260.12     15.46 o 
   2   2   0        0.34        1.62      0.44 o 
  -2   3   0        5.71        6.03      0.66 o 
  -1   3   0       11.77       14.83      1.06 o 
   0   3   0      178.00      168.75      2.52 o 
   1   3   0      147.81      133.19      2.44 o 
   2   3   0       55.49       47.60      1.46 o 
   3   3   0      408.54      391.81      5.90 o 
  -3   4   0      423.59      404.02      5.57 o 
  -2   4   0      201.80      177.11      2.98 o 
  -1   4   0       10.45       11.60      0.90 o 
   0   4   0        0.02       -0.41      0.48 o 
   1   4   0       49.29       44.29      1.63 o 
   2   4   0       42.13       45.42      1.33 o 
   3   4   0      208.40      216.36      3.96 o 
   4   4   0      113.23      116.64      2.97 o 
  -4   5   0       17.73       11.97      1.49 o 
  -3   5   0        6.34        7.88      1.03 o 
  -2   5   0       66.96       66.62      1.87 o 
  -1   5   0      109.50       96.24      2.17 o 
   0   5   0      914.59      976.35     11.62 o 
   1   5   0       34.86       33.74      1.31 o 
   2   5   0      607.25      645.41      8.10 o 
   3   5   0       15.18       12.43      1.17 o 
   4   5   0       25.80       26.13      2.25 o 
   5   5   0       83.53       78.23      3.28 o 
  -5   6   0        2.40        0.73      1.76 o 
  -4   6   0      157.53      144.61      5.45 o 
  -3   6   0       12.33       13.03      1.50 o 
  -2   6   0       10.96       10.69      1.27 o 
  -1   6   0       49.39       48.21      1.72 o 
   0   6   0       20.42       21.74      1.74 o 
   1   6   0        5.96        6.57      0.96 o 
   2   6   0        1.26       -2.03      2.31 o 
   3   6   0        0.00       -0.23      1.32 o 
   4   6   0       98.80      111.94      3.90 o 
   5   6   0       54.31       60.33      4.33 o 
   6   6   0        0.92       -1.72      1.78 o 
  -6   7   0       18.97       26.43      3.08 o 
  -5   7   0        6.66       10.48      2.37 o 
  -4   7   0       17.21       19.65      2.36 o 
  -3   7   0      140.81      132.39      3.59 o 
  -2   7   0      141.22      142.15      3.18 o 
  -1   7   0        2.73        0.29      1.06 o 
   0   7   0        2.21        0.96      1.10 o 
   1   7   0       27.33       27.64      3.87 o 
   2   7   0       44.89       43.56      2.78 o 
   3   7   0       15.01       17.85      6.49 o 
   4   7   0       10.69        6.32      2.40 o 
   5   7   0       16.05       10.09      2.30 o 
   6   7   0        1.64       -0.07      2.08 o 
   7   7   0        3.72        5.18      3.23 o 
  -7   8   0        2.55       -0.52      2.04 o 
  -6   8   0        3.11        0.99      2.00 o 
  -5   8   0        5.23        2.77      2.11 o 
  -4   8   0        3.20        0.23      2.04 o 
  -3   8   0        8.09        9.35      2.32 o 
  -2   8   0      119.79      125.25      3.64 o 
  -1   8   0       30.66       29.35      2.26 o 
   0   8   0       10.01        6.72      1.83 o 
   1   8   0        2.62        0.94      1.54 o 
   2   8   0        0.50       -2.11      1.43 o 
   3   8   0       13.53       11.61      2.12 o 
   4   8   0        1.16       -1.62      2.17 o 
   5   8   0       58.81       64.02      3.74 o 
   6   8   0        1.15        2.85      2.24 o 
   7   8   0       32.89       41.86      4.76 o 
  -6   9   0        0.01        0.13      2.67 o 
  -5   9   0       12.98       12.42      3.31 o 
  -4   9   0       12.50        5.99      2.70 o 
  -3   9   0        0.02       -1.01      1.78 o 
  -2   9   0        7.49       10.57      5.20 o 
  -1   9   0        3.04        0.80      1.91 o 
   0   9   0        3.98        2.87      1.79 o 
   1   9   0       12.44       11.22      2.28 o 
   2   9   0        2.34        1.81      2.11 o 
   3   9   0        5.62        1.78      2.71 o 
   4   9   0       22.51       25.99      4.11 o 
   5   9   0       18.02       19.79      3.90 o 
   6   9   0        0.18        0.71      3.00 o 
  -5  10   0        2.30       -0.70      4.71 o 
  -4  10   0        3.55       -3.29      3.46 o 
  -3  10   0        5.69        4.53      4.00 o 
  -2  10   0       19.43        9.62      3.21 o 
  -1  10   0        6.50        1.75      2.67 o 
   0  10   0        9.19        1.50      2.13 o 
   1  10   0        2.22       -2.32      1.94 o 
   2  10   0        2.03       -0.11      2.73 o 
   3  10   0        0.05       -1.66      2.68 o 
   4  10   0        0.85       -1.43      3.15 o 
   5  10   0        0.77       -0.52      2.89 o 
  -2  11   0        0.07       -2.87      2.79 o 
  -1  11   0        1.83        2.76      2.76 o 
   0  11   0        4.40        8.44      5.69 o 
   1  11   0        0.00       -2.21      2.64 o 
   2  11   0        1.91        0.17      3.07 o 
   0   1   1      547.46      556.97      4.65 o 
   1   1   1      176.45      163.85      2.84 o 
  -1   2   1       19.08       17.51      1.23 o 
   0   2   1     6855.08     6709.08     50.88 o 
   1   2   1     1518.28     1511.89     15.29 o 
   2   2   1     1007.62      946.95      8.04 o 
  -2   3   1      516.36      538.99      4.73 o 
  -1   3   1       20.62       22.06      0.63 o 
   0   3   1      523.78      507.23      5.18 o 
   1   3   1     2035.66     2129.47     21.65 o 
   2   3   1      625.19      634.32      6.16 o 
   3   3   1       52.60       60.97      1.12 o 
  -3   4   1       70.30       62.67      1.53 o 
  -2   4   1       19.47       19.34      0.99 o 
  -1   4   1      375.87      367.02      3.52 o 
   0   4   1       72.14       73.45      1.39 o 
   1   4   1       33.46       31.70      0.82 o 
   2   4   1      793.85      842.82      7.95 o 
   3   4   1       55.14       52.45      1.28 o 
   4   4   1        9.91       14.48      0.99 o 
  -4   5   1       56.50       55.95      1.60 o 
  -3   5   1       16.95       16.38      0.87 o 
  -2   5   1      279.41      276.13      3.05 o 
  -1   5   1      192.96      205.60      2.43 o 
   0   5   1       41.21       34.21      0.95 o 
   1   5   1      522.62      555.68      5.31 o 
   2   5   1       29.27       32.64      1.32 o 
   3   5   1       19.07       18.90      1.22 o 
   4   5   1       89.25       83.88      2.00 o 
   5   5   1       34.28       40.69      1.84 o 
  -5   6   1       46.04       49.87      2.11 o 
  -4   6   1       61.38       65.06      1.80 o 
  -3   6   1       15.45       17.63      1.12 o 
  -2   6   1      115.89      120.27      1.93 o 
  -1   6   1       36.75       30.96      1.06 o 
   0   6   1       97.37      106.16      1.68 o 
   1   6   1       45.17       45.86      1.30 o 
   2   6   1      173.15      176.09      2.63 o 
   3   6   1       53.25       56.21      2.18 o 
   4   6   1        6.00        5.45      1.20 o 
   5   6   1       14.78       15.56      1.62 o 
   6   6   1       40.71       45.87      2.45 o 
  -6   7   1       42.12       40.11      3.05 o 
  -5   7   1       86.74       82.26      2.63 o 
  -4   7   1       61.81       61.24      2.07 o 
  -3   7   1       32.47       36.24      1.73 o 
  -2   7   1        3.66        3.55      0.88 o 
  -1   7   1       13.09       15.49      1.15 o 
   0   7   1       17.36       15.93      1.20 o 
   1   7   1        9.74        7.61      1.17 o 
   2   7   1       26.73       27.84      2.11 o 
   3   7   1       14.42       17.51      1.79 o 
   4   7   1        6.10        3.42      1.48 o 
   5   7   1       10.60       11.70      1.68 o 
   6   7   1       77.32       72.12      2.89 o 
   7   7   1       24.11       27.91      2.14 o 
  -7   8   1        8.82        8.51      1.84 o 
  -6   8   1       23.68       25.42      2.26 o 
  -5   8   1       18.09       17.60      2.10 o 
  -4   8   1       55.06       58.09      2.41 o 
  -3   8   1       12.72       13.17      1.61 o 
  -2   8   1        9.78        6.20      1.26 o 
  -1   8   1       11.92        8.97      1.31 o 
   0   8   1        2.45        0.02      1.01 o 
   1   8   1       11.49        9.00      1.35 o 
   2   8   1       12.75       12.70      1.45 o 
   3   8   1       19.27       25.46      2.60 o 
   4   8   1       26.04       27.31      2.31 o 
   5   8   1        5.56        6.49      1.80 o 
   6   8   1       14.56       15.25      2.03 o 
   7   8   1       20.71       27.87      2.41 o 
  -6   9   1       14.49       14.90      2.60 o 
  -5   9   1        2.00        3.42      1.88 o 
  -4   9   1        6.38        6.35      1.79 o 
  -3   9   1        0.59       -1.93      1.36 o 
  -2   9   1        8.38        5.58      1.77 o 
  -1   9   1        8.46        8.89      1.52 o 
   0   9   1       22.61       18.90      1.79 o 
   1   9   1        2.72        0.58      1.20 o 
   2   9   1       30.03       31.27      2.40 o 
   3   9   1       11.26        7.75      1.74 o 
   4   9   1        0.14        0.27      1.81 o 
   5   9   1       20.26       21.63      2.77 o 
   6   9   1        1.78        1.25      1.87 o 
  -5  10   1        2.67        0.03      2.24 o 
  -4  10   1        6.32        3.72      2.51 o 
  -3  10   1        2.03       -0.75      2.03 o 
  -2  10   1        0.20        0.09      1.78 o 
  -1  10   1       36.15       37.42      3.27 o 
   0  10   1       12.52       16.10      2.11 o 
   1  10   1        9.17       10.64      1.99 o 
   2  10   1        6.13        3.52      1.71 o 
   3  10   1        5.32        7.04      2.34 o 
   4  10   1        2.40        0.37      2.02 o 
   5  10   1        0.13        0.44      2.12 o 
  -2  11   1        0.86       -0.40      2.09 o 
  -1  11   1        1.70        3.82      2.56 o 
   0  11   1        2.33        3.93      2.03 o 
   1  11   1        1.36       -1.58      1.85 o 
   2  11   1        2.73        1.62      2.09 o 
   0   1   2     1092.01     1092.44     11.04 o 
   1   1   2     5465.03     5355.45     48.38 o 
  -1   2   2     3038.31     2983.15     22.83 o 
   0   2   2     1815.36     1710.86     13.09 o 
   1   2   2     1659.50     1569.18     27.45 o 
   2   2   2      175.25      175.60      2.36 o 
  -2   3   2     1640.52     1630.75     18.69 o 
  -1   3   2      184.41      172.03      1.92 o 
   0   3   2     2921.83     2912.50     22.36 o 
   1   3   2      754.16      771.20      9.28 o 
   2   3   2      295.59      308.98      4.37 o 
   3   3   2       57.73       48.55      1.20 o 
  -3   4   2      262.54      264.18      2.89 o 
  -2   4   2      199.20      205.54      2.38 o 
  -1   4   2       32.92       30.44      0.78 o 
   0   4   2      650.32      647.00      6.12 o 
   1   4   2      643.34      659.60      6.95 o 
   2   4   2      287.71      291.69      4.07 o 
   3   4   2       33.25       31.50      1.06 o 
   4   4   2      141.40      145.96      2.33 o 
  -4   5   2       37.47       38.40      1.54 o 
  -3   5   2       95.00       93.08      1.61 o 
  -2   5   2      223.00      224.97      2.97 o 
  -1   5   2      143.02      139.56      1.91 o 
   0   5   2       14.07       13.21      0.73 o 
   1   5   2      231.50      252.98      3.36 o 
   2   5   2       19.71       18.44      1.17 o 
   3   5   2       45.84       41.11      1.55 o 
   4   5   2       39.43       40.30      1.94 o 
   5   5   2       41.24       44.36      1.88 o 
  -5   6   2      124.91      130.42      2.86 o 
  -4   6   2      144.68      141.59      2.84 o 
  -3   6   2       48.71       48.89      1.50 o 
  -2   6   2       92.07      101.09      1.76 o 
  -1   6   2        7.78        5.61      0.71 o 
   0   6   2        1.66       -0.36      0.60 o 
   1   6   2       87.22       90.58      1.98 o 
   2   6   2      120.82      125.00      2.20 o 
   3   6   2        1.40        0.88      1.07 o 
   4   6   2       18.49       19.39      1.58 o 
   5   6   2       12.83       10.62      1.57 o 
   6   6   2        0.71        0.06      1.29 o 
  -6   7   2       59.53       62.60      3.03 o 
  -5   7   2       20.99       22.73      1.94 o 
  -4   7   2       68.16       67.62      1.99 o 
  -3   7   2      126.80      122.13      2.50 o 
  -2   7   2       26.47       27.98      1.38 o 
  -1   7   2       41.45       40.27      1.41 o 
   0   7   2        5.94        4.07      0.93 o 
   1   7   2        8.10        6.33      1.04 o 
   2   7   2       31.49       35.79      2.09 o 
   3   7   2       21.86       23.89      1.96 o 
   4   7   2       16.66       16.50      1.89 o 
   5   7   2       46.41       54.35      3.17 o 
   6   7   2       79.39       80.10      3.35 o 
   7   7   2       10.88       12.51      1.85 o 
  -7   8   2       12.36       10.49      2.10 o 
  -6   8   2       22.55       25.79      3.41 o 
  -5   8   2        5.54        3.51      1.57 o 
  -4   8   2        4.10        3.20      1.39 o 
  -3   8   2        8.89        7.74      1.36 o 
  -2   8   2        5.45        4.81      1.21 o 
  -1   8   2       35.73       33.23      2.03 o 
   0   8   2       51.35       53.10      2.14 o 
   1   8   2        2.13        0.85      1.19 o 
   2   8   2       40.45       43.25      2.59 o 
   3   8   2       17.80       22.94      2.81 o 
   4   8   2       21.23       21.78      2.25 o 
   5   8   2        5.60        6.17      1.76 o 
   6   8   2        0.98       -0.82      1.54 o 
   7   8   2        0.45        1.71      1.83 o 
  -6   9   2        1.22       -0.75      1.85 o 
  -5   9   2        1.03       -0.91      1.69 o 
  -4   9   2        6.25        8.45      1.99 o 
  -3   9   2       14.10       14.31      2.16 o 
  -2   9   2        1.22       -2.07      1.39 o 
  -1   9   2       15.45       15.73      1.91 o 
   0   9   2        0.58       -1.63      1.09 o 
   1   9   2        1.34       -0.83      1.32 o 
   2   9   2        6.99        5.34      1.62 o 
   3   9   2       11.13       10.37      2.28 o 
   4   9   2        5.82        7.35      2.27 o 
   5   9   2       13.67       10.99      2.16 o 
   6   9   2        6.85        5.95      1.99 o 
  -5  10   2        2.73        8.24      3.69 o 
  -4  10   2        2.05       -1.30      2.07 o 
  -3  10   2        7.47        7.86      2.46 o 
  -2  10   2        0.02       -1.75      1.74 o 
  -1  10   2        6.94        4.22      1.70 o 
   0  10   2        8.56        5.15      1.83 o 
   1  10   2       21.23       25.28      2.45 o 
   2  10   2        0.06       -1.24      1.63 o 
   3  10   2       11.70       10.57      2.09 o 
   4  10   2        3.57        2.96      2.27 o 
   5  10   2        0.07       -0.11      2.09 o 
  -2  11   2        1.05        2.11      3.23 o 
  -1  11   2        0.88        2.44      2.59 o 
   0  11   2        5.60        4.50      2.15 o 
   1  11   2        4.38        3.51      1.92 o 
   2  11   2        0.17        0.34      2.11 o 
   0   1   3      741.11      782.95     10.69 o 
   1   1   3     2750.06     2775.85     30.31 o 
  -1   2   3     4014.04     4003.21     40.35 o 
   0   2   3     1531.95     1525.22     11.92 o 
   1   2   3      465.41      457.42      4.84 o 
   2   2   3       89.74       72.91      1.37 o 
  -2   3   3      147.82      160.00      1.93 o 
  -1   3   3       30.98       29.80      0.79 o 
   0   3   3     1156.26     1178.43      9.90 o 
   1   3   3      448.40      455.26      4.56 o 
   2   3   3      703.30      760.46     13.48 o 
   3   3   3      631.37      663.38      6.45 o 
  -3   4   3      492.96      538.52      5.06 o 
  -2   4   3      462.85      437.45      4.22 o 
  -1   4   3     1417.87     1441.00     11.68 o 
   0   4   3      275.20      256.98      3.05 o 
   1   4   3      767.15      774.58      8.23 o 
   2   4   3      100.58       94.47      1.77 o 
   3   4   3       23.75       23.69      1.67 o 
   4   4   3      205.14      195.62      2.83 o 
  -4   5   3      108.45      103.28      2.32 o 
  -3   5   3      177.86      178.87      2.77 o 
  -2   5   3      317.36      313.90      4.59 o 
  -1   5   3      217.89      218.27      2.60 o 
   0   5   3      304.06      299.56      3.63 o 
   1   5   3      120.19      113.49      1.96 o 
   2   5   3       80.11       88.12      2.24 o 
   3   5   3      253.68      265.74      4.20 o 
   4   5   3       43.59       40.77      2.42 o 
   5   5   3       25.50       27.33      1.66 o 
  -5   6   3        3.65        0.62      1.15 o 
  -4   6   3       53.66       53.44      1.73 o 
  -3   6   3       13.46       12.43      1.08 o 
  -2   6   3       38.82       37.82      1.40 o 
  -1   6   3      115.75      113.51      2.00 o 
   0   6   3       46.09       44.71      1.30 o 
   1   6   3       10.99        9.38      0.92 o 
   2   6   3       23.58       26.36      1.23 o 
   3   6   3       12.09       10.49      1.49 o 
   4   6   3        0.74        0.32      1.17 o 
   5   6   3      164.52      172.20      4.08 o 
   6   6   3       33.26       34.86      2.23 o 
  -6   7   3       27.97       26.34      2.13 o 
  -5   7   3        4.16        3.02      1.35 o 
  -4   7   3       19.70       19.69      1.65 o 
  -3   7   3       35.87       38.19      1.76 o 
  -2   7   3       84.97       76.88      1.98 o 
  -1   7   3       45.76       40.80      1.47 o 
   0   7   3       81.00       78.26      1.96 o 
   1   7   3       24.60       27.96      1.58 o 
   2   7   3       24.56       22.51      1.92 o 
   3   7   3       26.60       29.50      2.23 o 
   4   7   3       46.75       52.32      2.77 o 
   5   7   3       17.02       13.72      1.96 o 
   6   7   3        1.37       -0.14      1.59 o 
   7   7   3        0.30       -0.47      1.47 o 
  -7   8   3        2.41        3.36      1.83 o 
  -6   8   3        5.16        2.86      1.72 o 
  -5   8   3        4.31        1.76      1.55 o 
  -4   8   3       25.42       29.14      2.11 o 
  -3   8   3       13.10       12.45      1.73 o 
  -2   8   3       56.98       58.08      2.04 o 
  -1   8   3       43.63       49.13      1.94 o 
   0   8   3       34.16       38.25      1.96 o 
   1   8   3       16.69       14.36      1.92 o 
   2   8   3       35.41       37.50      2.88 o 
   3   8   3       18.38       19.85      2.07 o 
   4   8   3       24.57       24.57      2.30 o 
   5   8   3        3.47        1.84      1.60 o 
   6   8   3        4.23        0.54      1.77 o 
   7   8   3        2.18        2.72      1.90 o 
  -6   9   3        8.11        7.85      2.04 o 
  -5   9   3        3.92        4.18      2.04 o 
  -4   9   3        4.28        2.34      1.55 o 
  -3   9   3        2.73       -0.01      2.27 o 
  -2   9   3        6.89        3.04      1.42 o 
  -1   9   3        0.99        0.60      1.40 o 
   0   9   3        9.09        9.98      1.88 o 
   1   9   3        2.12       -1.01      1.35 o 
   2   9   3        8.67        6.43      1.79 o 
   3   9   3        4.95        3.88      2.00 o 
   4   9   3       11.39       13.30      2.21 o 
   5   9   3        5.81        4.35      1.99 o 
   6   9   3        7.31        7.09      2.14 o 
  -4  10   3        6.49        5.72      2.88 o 
  -3  10   3        3.69        3.99      2.42 o 
  -2  10   3        2.50        0.28      2.30 o 
  -1  10   3        9.38       12.31      2.40 o 
   0  10   3       17.99       21.47      3.50 o 
   1  10   3        4.13        3.82      1.75 o 
   2  10   3        4.24        5.96      1.87 o 
   3  10   3        7.37        7.30      1.92 o 
   4  10   3        5.51        6.57      2.36 o 
  -1  11   3        5.18        9.80      2.90 o 
   0  11   3        1.70        0.37      2.07 o 
   1  11   3        4.10        8.57      2.05 o 
   0   0   4     2904.45     3052.43     73.92 o 
   0   1   4      181.24      190.22      3.30 o 
   1   1   4      424.19      405.25      5.32 o 
  -1   2   4      153.17      150.61      2.21 o 
   0   2   4       93.04       91.44      1.36 o 
   1   2   4      901.40      876.86      8.75 o 
   2   2   4      430.27      398.40      4.55 o 
  -2   3   4      568.39      584.05      6.33 o 
  -1   3   4       43.68       37.11      1.00 o 
   0   3   4      103.24       98.36      1.42 o 
   1   3   4       43.19       41.39      0.94 o 
   2   3   4      695.89      696.23     11.17 o 
   3   3   4        5.58        3.83      0.64 o 
  -3   4   4      384.13      375.27      4.61 o 
  -2   4   4       53.36       52.63      1.21 o 
  -1   4   4      211.70      190.93      2.32 o 
   0   4   4      220.79      197.78      3.63 o 
   1   4   4       76.02       74.30      1.34 o 
   2   4   4       70.66       72.53      1.54 o 
   3   4   4      169.01      171.96      2.80 o 
   4   4   4      149.57      143.08      4.14 o 
  -4   5   4       45.84       45.74      1.75 o 
  -3   5   4        1.90        0.86      0.70 o 
  -2   5   4        6.48        8.47      0.78 o 
  -1   5   4      114.57      107.49      1.73 o 
   0   5   4      397.90      376.08      4.06 o 
   1   5   4      199.87      214.17      2.84 o 
   2   5   4       52.48       51.94      1.77 o 
   3   5   4       71.94       70.35      2.08 o 
   4   5   4        5.90        7.94      1.20 o 
   5   5   4      172.62      171.18      3.56 o 
  -5   6   4       46.09       46.15      2.05 o 
  -4   6   4        9.01        7.79      1.24 o 
  -3   6   4       47.98       44.11      1.51 o 
  -2   6   4       31.98       31.69      1.29 o 
  -1   6   4       79.07       74.41      1.67 o 
   0   6   4      108.95      104.05      2.04 o 
   1   6   4       19.52       17.28      1.11 o 
   2   6   4       31.33       35.37      3.08 o 
   3   6   4       72.48       71.67      2.49 o 
   4   6   4       60.48       54.44      2.11 o 
   5   6   4      129.63      132.79      3.65 o 
   6   6   4       44.63       50.41      2.69 o 
  -6   7   4       19.22       21.38      2.04 o 
  -5   7   4        1.50        0.50      1.21 o 
  -4   7   4       16.80       16.94      2.00 o 
  -3   7   4       31.09       33.84      1.85 o 
  -2   7   4       82.75       77.67      2.04 o 
  -1   7   4      221.96      222.65      3.43 o 
   0   7   4       64.34       58.14      1.77 o 
   1   7   4       18.14       18.57      1.68 o 
   2   7   4      123.84      121.13      2.71 o 
   3   7   4       81.89       77.73      2.53 o 
   4   7   4       62.37       63.04      2.66 o 
   5   7   4        4.21        4.69      1.68 o 
   6   7   4        1.24       -2.29      1.52 o 
   7   7   4        6.49        2.99      1.79 o 
  -7   8   4        0.39       -2.35      1.90 o 
  -6   8   4        0.65       -2.13      1.42 o 
  -5   8   4        1.85       -1.29      1.44 o 
  -4   8   4       33.98       34.62      2.26 o 
  -3   8   4       20.99       19.11      1.69 o 
  -2   8   4       68.04       64.44      2.17 o 
  -1   8   4        8.14        7.50      1.29 o 
   0   8   4       27.06       26.48      2.00 o 
   1   8   4       24.80       29.63      2.35 o 
   2   8   4       84.95       84.59      3.46 o 
   3   8   4       14.56       15.60      1.94 o 
   4   8   4       16.27       14.87      2.05 o 
   5   8   4       12.26       13.47      2.13 o 
   6   8   4       12.05       11.56      2.15 o 
   7   8   4        1.05       -2.39      1.59 o 
  -6   9   4        6.11        5.19      1.97 o 
  -5   9   4       21.60       27.81      2.56 o 
  -4   9   4       15.36       11.80      2.29 o 
  -3   9   4        8.66        7.32      1.99 o 
  -2   9   4       29.72       24.82      2.15 o 
  -1   9   4        2.05        0.37      1.55 o 
   0   9   4       31.31       28.74      2.44 o 
   1   9   4       41.67       44.21      2.85 o 
   2   9   4       14.21       13.99      2.06 o 
   3   9   4        3.53        1.61      2.06 o 
   4   9   4        0.45       -0.03      1.54 o 
   5   9   4        2.79        3.90      1.86 o 
   6   9   4        5.79        5.77      2.08 o 
  -4  10   4        0.76       -2.43      2.11 o 
  -3  10   4        0.55        0.94      2.29 o 
  -2  10   4        4.37        2.65      2.82 o 
  -1  10   4        5.15        6.45      2.23 o 
   0  10   4       10.59       10.55      2.38 o 
   1  10   4        6.23        8.72      1.98 o 
   2  10   4        8.52        9.87      2.08 o 
   3  10   4        3.33        0.08      1.66 o 
   4  10   4        4.01        5.51      2.40 o 
   0   1   5      503.06      547.22      9.85 o 
   1   1   5      265.24      258.20      3.92 o 
  -1   2   5       21.88       20.17      1.10 o 
   0   2   5      118.06      108.65      1.98 o 
   1   2   5      793.61      885.86     12.76 o 
   2   2   5      348.96      354.64      4.31 o 
  -2   3   5     1842.56     2062.75     18.51 o 
  -1   3   5       89.56      109.01      1.74 o 
   0   3   5      167.74      179.03      2.28 o 
   1   3   5      344.45      356.66      6.18 o 
   2   3   5      137.97      122.84      2.16 o 
   3   3   5       82.33       78.62      1.58 o 
  -3   4   5       10.64       10.64      1.07 o 
  -2   4   5      316.61      320.03      3.73 o 
  -1   4   5      890.77      918.01      9.13 o 
   0   4   5      412.31      421.20      5.68 o 
   1   4   5       76.24       74.28      1.61 o 
   2   4   5      364.15      360.40      5.05 o 
   3   4   5        6.84        7.01      1.06 o 
   4   4   5       86.06       86.38      2.31 o 
  -4   5   5        4.89        2.96      1.15 o 
  -3   5   5       62.92       60.14      1.78 o 
  -2   5   5       18.07       19.59      1.03 o 
  -1   5   5        6.63        6.51      0.74 o 
   0   5   5       87.48       88.10      1.66 o 
   1   5   5        6.69        7.39      0.77 o 
   2   5   5       36.17       38.83      1.89 o 
   3   5   5       11.86       13.38      1.36 o 
   4   5   5        5.53        7.33      1.29 o 
   5   5   5       13.04       11.74      1.51 o 
  -5   6   5        3.56        1.11      1.30 o 
  -4   6   5        8.18        9.36      1.28 o 
  -3   6   5       34.40       32.61      1.62 o 
  -2   6   5       38.75       40.10      1.78 o 
  -1   6   5       92.66       92.42      1.94 o 
   0   6   5       48.35       47.56      1.66 o 
   1   6   5       93.51       89.61      2.20 o 
   2   6   5       77.26       63.83      1.96 o 
   3   6   5      101.75      104.89      3.09 o 
   4   6   5      163.39      154.46      4.36 o 
   5   6   5       25.02       24.56      2.00 o 
   6   6   5       13.35       11.80      1.94 o 
  -6   7   5        7.13        6.36      2.07 o 
  -5   7   5       38.25       37.74      2.73 o 
  -4   7   5        6.83        7.02      1.42 o 
  -3   7   5       28.26       32.57      1.88 o 
  -2   7   5       24.05       27.10      2.00 o 
  -1   7   5       48.57       45.89      1.82 o 
   0   7   5      156.06      170.79      3.37 o 
   1   7   5      276.07      293.24      4.51 o 
   2   7   5        0.27        1.59      1.15 o 
   3   7   5      131.87      138.54      3.69 o 
   4   7   5       24.78       25.92      2.28 o 
   5   7   5       13.39       12.53      1.96 o 
   6   7   5       10.74       10.61      2.11 o 
   7   7   5        0.17       -2.09      1.56 o 
  -7   8   5        2.63        1.66      2.63 o 
  -6   8   5        3.58        1.58      1.94 o 
  -5   8   5       13.18       15.30      2.31 o 
  -4   8   5       28.38       31.19      2.25 o 
  -3   8   5       50.26       49.79      3.22 o 
  -2   8   5        7.80        6.89      1.44 o 
  -1   8   5      156.54      164.18      3.73 o 
   0   8   5       61.03       62.37      2.23 o 
   1   8   5        3.22        3.40      1.59 o 
   2   8   5       25.83       30.39      2.34 o 
   3   8   5        3.26        4.41      1.64 o 
   4   8   5        8.27        6.21      1.77 o 
   5   8   5        2.91       -0.14      1.56 o 
   6   8   5        6.38        3.31      1.90 o 
   7   8   5        3.02        0.38      1.86 o 
  -5   9   5        0.39       -1.07      1.82 o 
  -4   9   5        5.88        1.68      1.78 o 
  -3   9   5        6.53        4.50      1.87 o 
  -2   9   5        4.22        4.24      2.08 o 
  -1   9   5       11.47        9.38      1.98 o 
   0   9   5       15.17       16.82      2.20 o 
   1   9   5        2.75        3.09      1.72 o 
   2   9   5        1.13        0.60      1.88 o 
   3   9   5        3.68        3.47      1.71 o 
   4   9   5        0.79       -1.12      1.52 o 
   5   9   5        2.20        2.56      1.82 o 
  -3  10   5        4.75        1.83      2.45 o 
  -2  10   5        0.20        1.54      2.66 o 
  -1  10   5       16.21       16.60      2.67 o 
   0  10   5        0.22        1.50      2.01 o 
   1  10   5        8.77        9.12      2.06 o 
   2  10   5        5.36        4.92      1.97 o 
   3  10   5        0.21       -1.43      2.09 o 
   0   1   6      143.09      137.60      3.48 o 
   1   1   6      115.63      112.67      2.21 o 
  -1   2   6      628.88      687.39      7.75 o 
   0   2   6      356.36      379.99      4.51 o 
   1   2   6      232.83      257.35      3.57 o 
   2   2   6      120.40      134.39      2.38 o 
  -2   3   6      419.12      450.83      8.20 o 
  -1   3   6      471.66      494.01      5.24 o 
   0   3   6      260.57      291.20      3.35 o 
   1   3   6      199.22      215.61      3.32 o 
   2   3   6       71.51       76.55      1.79 o 
   3   3   6       14.45       17.21      1.04 o 
  -3   4   6       47.60       47.59      1.61 o 
  -2   4   6      116.26      121.08      2.09 o 
  -1   4   6      166.25      154.73      2.24 o 
   0   4   6      121.25      119.59      2.04 o 
   1   4   6      132.09      118.63      2.20 o 
   2   4   6       18.11       16.12      1.75 o 
   3   4   6       11.13       11.87      1.54 o 
   4   4   6       19.32       22.67      1.66 o 
  -4   5   6       16.04       12.91      1.48 o 
  -3   5   6        6.44        4.14      1.12 o 
  -2   5   6       49.94       49.44      1.44 o 
  -1   5   6      142.68      147.48      2.41 o 
   0   5   6      110.55      109.39      2.94 o 
   1   5   6       79.82       74.36      1.95 o 
   2   5   6       41.96       40.30      2.00 o 
   3   5   6       36.10       36.27      2.09 o 
   4   5   6       33.36       39.03      2.61 o 
   5   5   6        9.99        7.92      1.49 o 
  -5   6   6       10.37        8.57      1.56 o 
  -4   6   6        7.20        9.49      1.58 o 
  -3   6   6       14.44       13.95      1.77 o 
  -2   6   6       53.16       51.19      1.89 o 
  -1   6   6      303.32      300.37      3.88 o 
   0   6   6      146.47      147.09      3.30 o 
   1   6   6       23.57       23.52      1.79 o 
   2   6   6      226.85      214.88      5.06 o 
   3   6   6       58.40       53.02      2.39 o 
   4   6   6        0.63       -1.55      1.15 o 
   5   6   6        1.06       -0.56      1.19 o 
   6   6   6        9.29        9.66      1.70 o 
  -6   7   6        3.97        2.70      2.00 o 
  -5   7   6        5.47        3.38      1.58 o 
  -4   7   6       14.15       14.69      1.96 o 
  -3   7   6        1.89       -1.15      1.02 o 
  -2   7   6       10.62        8.61      1.36 o 
  -1   7   6       86.81       87.54      2.49 o 
   0   7   6       31.99       35.59      2.09 o 
   1   7   6      291.03      300.58      4.72 o 
   2   7   6      309.88      308.85      4.88 o 
   3   7   6       12.86       18.95      1.80 o 
   4   7   6       15.79       20.62      2.16 o 
   5   7   6       19.06       22.61      2.30 o 
   6   7   6        0.55       -1.63      1.49 o 
   7   7   6        1.01        0.83      1.90 o 
  -6   8   6        2.50        0.04      2.05 o 
  -5   8   6        1.31       -0.54      1.56 o 
  -4   8   6        9.22        7.82      1.88 o 
  -3   8   6       23.58       26.78      2.14 o 
  -2   8   6       18.10       19.77      2.01 o 
  -1   8   6       36.95       30.72      2.26 o 
   0   8   6       10.04       12.08      1.64 o 
   1   8   6       21.13       22.33      2.08 o 
   2   8   6        2.93        3.31      1.56 o 
   3   8   6       43.00       48.71      2.91 o 
   4   8   6        9.47        7.91      1.86 o 
   5   8   6        4.07        3.15      1.77 o 
   6   8   6        0.43       -1.96      1.77 o 
  -5   9   6        2.36       -0.99      3.68 o 
  -4   9   6        6.94        7.70      2.26 o 
  -3   9   6       12.01        9.47      2.38 o 
  -2   9   6       12.79       11.70      2.28 o 
  -1   9   6       22.95       22.28      2.39 o 
   0   9   6        1.27        1.56      1.92 o 
   1   9   6       38.29       38.45      3.56 o 
   2   9   6       30.19       33.04      3.19 o 
   3   9   6        2.36        2.35      2.01 o 
   4   9   6        5.67        3.72      1.85 o 
   5   9   6        2.14       -2.03      1.80 o 
  -3  10   6        0.17       -3.12      2.21 o 
  -2  10   6        4.50        0.91      2.31 o 
  -1  10   6        0.85        0.75      2.03 o 
   0  10   6        1.89        1.32      2.90 o 
   1  10   6       12.37       11.44      2.58 o 
   2  10   6        6.47        5.14      1.99 o 
   3  10   6        0.90       -1.70      2.13 o 
   0   1   7      292.63      325.30      5.61 o 
   1   1   7      328.33      357.23      9.79 o 
  -1   2   7      257.35      295.25      4.10 o 
   0   2   7       48.41       55.57      1.95 o 
   1   2   7      118.44      131.33      2.61 o 
   2   2   7        8.46        6.18      0.96 o 
  -2   3   7      142.35      145.07      2.46 o 
  -1   3   7       30.55       28.39      1.63 o 
   0   3   7      186.28      191.58      2.78 o 
   1   3   7      248.42      260.70      3.94 o 
   2   3   7       11.86       17.32      1.22 o 
   3   3   7       94.53       87.50      2.09 o 
  -3   4   7       64.30       57.89      2.00 o 
  -2   4   7       50.89       48.28      1.51 o 
  -1   4   7       68.25       69.90      1.77 o 
   0   4   7      171.42      159.36      2.53 o 
   1   4   7       88.95       87.10      2.27 o 
   2   4   7        6.66        4.65      1.04 o 
   3   4   7       20.98       22.76      2.05 o 
   4   4   7        6.10        3.56      1.14 o 
  -4   5   7        5.17        6.19      1.40 o 
  -3   5   7        7.92        7.71      1.31 o 
  -2   5   7       57.63       55.80      1.63 o 
  -1   5   7        7.11        7.09      1.13 o 
   0   5   7       45.91       42.91      2.03 o 
   1   5   7       26.79       25.60      1.70 o 
   2   5   7       22.86       23.57      2.35 o 
   3   5   7       17.63       21.66      1.66 o 
   4   5   7        6.11        4.59      1.26 o 
   5   5   7        3.24       -0.06      1.30 o 
  -5   6   7       14.74       12.58      1.72 o 
  -4   6   7       25.40       23.17      2.55 o 
  -3   6   7       26.22       23.46      2.11 o 
  -2   6   7       28.16       30.12      1.88 o 
  -1   6   7      245.55      242.60      3.83 o 
   0   6   7      118.48      114.17      3.07 o 
   1   6   7      347.90      359.59      6.52 o 
   2   6   7       68.91       63.79      2.65 o 
   3   6   7       27.03       27.79      2.21 o 
   4   6   7       75.37       74.11      3.23 o 
   5   6   7        7.39       10.14      1.66 o 
   6   6   7       20.55       20.54      2.51 o 
  -6   7   7        5.55        6.52      2.12 o 
  -5   7   7        2.60        0.20      1.55 o 
  -4   7   7        1.33       -0.70      1.37 o 
  -3   7   7        2.98        2.71      1.40 o 
  -2   7   7        9.49       12.76      1.74 o 
  -1   7   7       13.67       17.86      1.92 o 
   0   7   7      144.17      143.83      3.56 o 
   1   7   7      133.25      135.94      3.50 o 
   2   7   7        7.02        7.15      1.56 o 
   3   7   7        9.44       13.86      1.73 o 
   4   7   7       33.15       42.65      2.78 o 
   5   7   7       14.47       14.05      2.13 o 
   6   7   7       15.93       18.45      2.90 o 
   7   7   7        5.84        5.86      2.30 o 
  -6   8   7        5.39        5.08      2.22 o 
  -5   8   7        5.16        6.10      1.96 o 
  -4   8   7       11.36        9.58      2.15 o 
  -3   8   7       37.61       36.31      2.74 o 
  -2   8   7       30.11       29.30      2.50 o 
  -1   8   7      108.47      112.62      3.93 o 
   0   8   7       76.12       76.82      2.56 o 
   1   8   7        2.74        1.73      1.59 o 
   2   8   7        9.09       13.88      2.16 o 
   3   8   7       17.66       21.60      2.75 o 
   4   8   7        3.09        0.98      1.57 o 
   5   8   7        3.05        1.78      1.75 o 
   6   8   7        4.21        1.71      2.03 o 
  -4   9   7        0.65       -0.96      1.98 o 
  -3   9   7        7.33        4.84      1.85 o 
  -2   9   7       18.39       17.38      3.83 o 
  -1   9   7        4.37        1.17      1.72 o 
   0   9   7       20.00       23.09      2.45 o 
   1   9   7        1.36        0.81      1.74 o 
   2   9   7        7.70        2.22      2.23 o 
   3   9   7        0.73       -2.48      1.92 o 
   4   9   7        1.95       -0.23      2.12 o 
  -2  10   7        1.74       -0.41      1.87 o 
  -1  10   7        5.44        7.29      2.63 o 
   0  10   7        1.27        1.72      2.13 o 
   1  10   7        4.54        6.43      2.26 o 
   2  10   7        2.15        1.79      1.91 o 
   0   1   8      141.19      150.08      3.64 o 
   1   1   8       77.52       79.95      3.54 o 
  -1   2   8      113.43      110.45      3.17 o 
   0   2   8      137.70      143.12      3.23 o 
   1   2   8       98.03       92.42      2.87 o 
   2   2   8       10.94        8.88      1.38 o 
  -2   3   8        0.87       -0.36      0.83 o 
  -1   3   8       23.84       23.22      2.18 o 
   0   3   8       32.58       34.62      3.06 o 
   1   3   8      130.41      135.23      2.86 o 
   2   3   8      222.99      249.37      6.11 o 
   3   3   8        4.29        5.53      1.18 o 
  -3   4   8       22.52       28.27      2.08 o 
  -2   4   8       19.62       24.78      1.43 o 
  -1   4   8        0.55        0.67      0.93 o 
   0   4   8      308.47      319.81      5.01 o 
   1   4   8       48.96       46.76      2.58 o 
   2   4   8       16.29       20.43      2.27 o 
   3   4   8       21.41       21.85      1.75 o 
   4   4   8        4.78        2.65      1.24 o 
  -4   5   8       36.43       31.91      2.15 o 
  -3   5   8       50.38       57.57      2.26 o 
  -2   5   8       52.57       53.36      2.18 o 
  -1   5   8       97.86       88.71      2.40 o 
   0   5   8       61.99       62.78      2.53 o 
   1   5   8       61.52       66.51      2.69 o 
   2   5   8        6.45        6.15      1.32 o 
   3   5   8       49.38       50.03      2.95 o 
   4   5   8       19.23       15.31      1.71 o 
   5   5   8       23.27       23.26      2.07 o 
  -5   6   8       16.52       12.95      2.09 o 
  -4   6   8        9.78        7.14      1.77 o 
  -3   6   8        4.32        1.92      1.42 o 
  -2   6   8       27.39       28.86      2.04 o 
  -1   6   8       84.09       90.78      2.70 o 
   0   6   8      155.19      156.49      3.70 o 
   1   6   8      132.37      137.29      4.01 o 
   2   6   8       11.16       10.55      1.59 o 
   3   6   8       43.32       50.09      4.20 o 
   4   6   8       11.54        9.21      1.65 o 
   5   6   8       14.66       14.16      1.91 o 
   6   6   8       34.02       39.46      3.06 o 
  -6   7   8       12.69       11.47      2.26 o 
  -5   7   8        1.04       -0.59      1.59 o 
  -4   7   8        4.56        5.83      1.75 o 
  -3   7   8        2.73       -0.68      1.44 o 
  -2   7   8       85.86       80.20      3.10 o 
  -1   7   8       89.29       87.40      2.93 o 
   0   7   8        6.83        6.90      1.66 o 
   1   7   8       17.30       16.73      1.99 o 
   2   7   8       49.27       57.88      3.32 o 
   3   7   8       26.88       29.62      4.36 o 
   4   7   8        5.41        5.45      2.06 o 
   5   7   8        1.96        0.86      1.65 o 
   6   7   8        4.61        4.29      1.90 o 
  -5   8   8        7.54        9.33      2.22 o 
  -4   8   8        8.42        4.97      2.21 o 
  -3   8   8       11.73        7.10      2.16 o 
  -2   8   8        3.01        3.70      1.76 o 
  -1   8   8        0.08       -0.13      1.35 o 
   0   8   8       19.73       24.87      2.27 o 
   1   8   8       51.35       62.94      2.86 o 
   2   8   8       29.11       34.88      2.66 o 
   3   8   8       32.84       37.26      3.07 o 
   4   8   8        9.87       10.00      2.52 o 
   5   8   8        1.11        0.59      1.80 o 
  -4   9   8        0.63        0.77      2.07 o 
  -3   9   8        7.01        7.42      2.14 o 
  -2   9   8        5.39        3.30      1.85 o 
  -1   9   8        2.56        1.31      1.68 o 
   0   9   8        9.73       13.52      2.23 o 
   1   9   8       16.86       13.33      2.29 o 
   2   9   8        2.11        0.10      2.00 o 
   3   9   8        2.56       -0.16      2.17 o 
   4   9   8        0.92       -0.61      2.28 o 
   0   1   9       54.86       56.32      2.86 o 
   1   1   9       92.73       96.72      3.06 o 
  -1   2   9      129.26      135.32      3.69 o 
   0   2   9       30.11       34.13      4.71 o 
   1   2   9      101.37      109.29      3.25 o 
   2   2   9      239.87      257.47      4.84 o 
  -2   3   9       55.16       59.23      1.95 o 
  -1   3   9        4.14        2.98      1.43 o 
   0   3   9      124.52      129.29      3.30 o 
   1   3   9      207.47      215.27      3.53 o 
   2   3   9       27.99       29.73      1.85 o 
   3   3   9      210.85      216.33      4.11 o 
  -3   4   9       17.68       18.31      1.80 o 
  -2   4   9       62.18       65.64      1.93 o 
  -1   4   9       33.04       36.20      2.23 o 
   0   4   9       96.93      102.43      3.12 o 
   1   4   9      142.82      139.68      3.45 o 
   2   4   9       92.36       96.37      3.62 o 
   3   4   9        8.10        7.84      1.38 o 
   4   4   9        7.83        6.38      1.42 o 
  -4   5   9        7.99        5.66      1.49 o 
  -3   5   9       80.66       83.76      2.68 o 
  -2   5   9       11.49       14.06      1.68 o 
  -1   5   9       36.94       34.44      2.05 o 
   0   5   9       16.52       14.62      2.01 o 
   1   5   9      222.82      219.34      5.99 o 
   2   5   9      134.43      122.59      4.78 o 
   3   5   9       17.62       17.17      2.12 o 
   4   5   9       24.07       26.63      2.09 o 
   5   5   9       35.61       45.95      2.65 o 
  -5   6   9       10.93        8.70      2.02 o 
  -4   6   9       25.39       29.55      2.55 o 
  -3   6   9        4.24        4.10      1.59 o 
  -2   6   9       46.53       50.91      2.78 o 
  -1   6   9       33.98       37.02      2.42 o 
   0   6   9       78.47       84.28      2.85 o 
   1   6   9       10.24       12.05      2.02 o 
   2   6   9        7.22        5.50      1.79 o 
   3   6   9       22.19       19.29      2.37 o 
   4   6   9       12.29        9.74      1.72 o 
   5   6   9        3.33        1.15      1.61 o 
   6   6   9        5.75        0.60      1.67 o 
  -6   7   9        2.13        3.71      2.48 o 
  -5   7   9       18.66       21.50      2.96 o 
  -4   7   9        6.73        5.50      1.88 o 
  -3   7   9       57.84       60.88      4.07 o 
  -2   7   9       69.15       61.08      2.93 o 
  -1   7   9       10.26        9.95      1.94 o 
   0   7   9        0.91       -2.00      1.33 o 
   1   7   9       29.82       29.98      2.42 o 
   2   7   9        7.08        7.19      1.97 o 
   3   7   9       13.89       12.02      2.26 o 
   4   7   9       12.41       12.04      2.56 o 
   5   7   9        8.35        7.68      2.05 o 
   6   7   9        2.25        0.87      2.07 o 
  -5   8   9        1.68        1.81      2.33 o 
  -4   8   9        3.16       -0.37      2.13 o 
  -3   8   9        0.24       -0.19      1.95 o 
  -2   8   9       11.76       12.79      2.15 o 
  -1   8   9        8.53        8.92      1.89 o 
   0   8   9        1.40       -1.23      1.49 o 
   1   8   9        3.87        3.85      1.78 o 
   2   8   9       23.93       32.70      3.32 o 
   3   8   9       30.59       37.75      3.20 o 
   4   8   9        3.04        4.01      2.38 o 
   5   8   9        4.93        5.63      2.56 o 
  -2   9   9        0.97        1.48      1.84 o 
  -1   9   9        1.05       -0.92      1.76 o 
   0   9   9        1.23       -0.66      1.62 o 
   1   9   9        1.46        1.73      2.19 o 
   2   9   9        6.99        5.93      2.50 o 
   0   1  10       10.94        7.82      2.29 o 
   1   1  10       34.15       37.28      2.61 o 
  -1   2  10       37.80       42.96      2.77 o 
   0   2  10      186.03      199.46      4.87 o 
   1   2  10       40.14       44.97      3.35 o 
   2   2  10       10.17       10.39      2.00 o 
  -2   3  10       22.11       25.52      3.46 o 
  -1   3  10       45.74       50.89      3.19 o 
   0   3  10       33.50       43.45      3.41 o 
   1   3  10      103.75       97.00      4.69 o 
   2   3  10       35.41       39.77      2.14 o 
   3   3  10       17.11       22.33      1.89 o 
  -3   4  10       24.72       25.08      2.84 o 
  -2   4  10       38.26       43.99      2.21 o 
  -1   4  10        3.98        2.56      1.54 o 
   0   4  10      144.00      145.68      4.81 o 
   1   4  10       73.95       71.83      4.85 o 
   2   4  10       94.62       90.08      3.55 o 
   3   4  10        1.44        0.25      1.18 o 
   4   4  10        2.42        0.12      1.29 o 
  -4   5  10       12.81       15.41      2.02 o 
  -3   5  10       49.31       58.42      3.67 o 
  -2   5  10       55.29       54.26      3.09 o 
  -1   5  10       77.35       68.83      2.86 o 
   0   5  10       64.31       60.41      2.87 o 
   1   5  10       71.53       76.14      3.33 o 
   2   5  10       18.57       18.05      2.20 o 
   3   5  10       17.14       17.91      2.10 o 
   4   5  10        0.37       -1.23      1.29 o 
   5   5  10       39.19       44.41      2.76 o 
  -5   6  10        4.77        1.83      1.76 o 
  -4   6  10       15.04       16.10      2.23 o 
  -3   6  10       47.97       47.10      3.00 o 
  -2   6  10        0.64       -2.52      1.68 o 
  -1   6  10       11.78       12.39      2.04 o 
   0   6  10       27.98       33.19      2.38 o 
   1   6  10        4.62        4.55      1.82 o 
   2   6  10       43.11       52.05      3.16 o 
   3   6  10        5.30        4.57      1.79 o 
   4   6  10        2.83        0.40      1.99 o 
   5   6  10        1.14        0.37      1.67 o 
   6   6  10        0.06        1.44      1.86 o 
  -5   7  10        9.32        8.96      2.19 o 
  -4   7  10       21.54       20.74      2.50 o 
  -3   7  10        5.75        7.55      2.30 o 
  -2   7  10       11.70       10.11      2.39 o 
  -1   7  10        4.17        1.30      1.57 o 
   0   7  10        2.99        0.92      1.89 o 
   1   7  10        3.74        1.83      1.62 o 
   2   7  10       13.20       15.33      2.38 o 
   3   7  10       14.20       15.62      2.41 o 
   4   7  10        1.02        0.97      1.89 o 
   5   7  10       23.14       32.40      3.85 o 
  -4   8  10        3.05        3.39      2.43 o 
  -3   8  10        2.09       -1.13      2.15 o 
  -2   8  10        3.81        1.60      2.08 o 
  -1   8  10        3.19        1.21      1.78 o 
   0   8  10        1.11       -0.08      1.67 o 
   1   8  10        1.96        1.37      1.71 o 
   2   8  10        8.36       13.58      2.23 o 
   3   8  10        6.59       10.08      2.35 o 
   4   8  10        6.45        9.44      2.51 o 
   0   1  11      138.31      131.02      4.92 o 
   1   1  11       65.97       63.68      3.35 o 
  -1   2  11        1.63        0.76      1.85 o 
   0   2  11      106.73       96.06      6.31 o 
   1   2  11      175.42      167.36      6.01 o 
   2   2  11       42.34       48.16      3.22 o 
  -2   3  11       12.62       12.30      2.35 o 
  -1   3  11       31.94       32.45      2.91 o 
   0   3  11       27.87       33.43      3.64 o 
   1   3  11      151.25      146.38      5.55 o 
   2   3  11       48.18       50.25      3.58 o 
   3   3  11        9.15        6.09      1.54 o 
  -3   4  11       22.02       20.87      1.96 o 
  -2   4  11        9.07        7.82      1.71 o 
  -1   4  11       20.60       24.56      4.77 o 
   0   4  11        9.22        9.66      2.21 o 
   1   4  11       26.95       33.19      2.90 o 
   2   4  11       10.25       10.03      1.96 o 
   3   4  11       20.65       22.30      2.40 o 
   4   4  11       25.52       27.47      2.29 o 
  -4   5  11       13.00       12.63      2.13 o 
  -3   5  11        2.11        1.29      1.56 o 
  -2   5  11       77.31       82.93      3.18 o 
  -1   5  11       48.28       51.23      2.88 o 
   0   5  11        9.93        5.96      2.11 o 
   1   5  11       61.30       64.45      3.09 o 
   2   5  11       41.35       45.13      6.50 o 
   3   5  11       11.49       10.91      2.25 o 
   4   5  11       16.97       16.23      2.39 o 
   5   5  11       13.89       12.90      2.24 o 
  -5   6  11        3.56        2.85      1.99 o 
  -4   6  11        9.16        7.59      2.04 o 
  -3   6  11        4.45        3.51      1.81 o 
  -2   6  11       33.56       34.66      3.18 o 
  -1   6  11       13.59       18.13      2.34 o 
   0   6  11        2.30       -0.24      1.64 o 
   1   6  11        8.06        6.35      1.97 o 
   2   6  11       15.01       17.43      2.34 o 
   3   6  11        8.93        5.68      2.02 o 
   4   6  11        2.63        3.01      2.19 o 
   5   6  11        4.81        4.09      2.33 o 
  -4   7  11        0.72       -0.79      2.13 o 
  -3   7  11        3.52        3.39      2.16 o 
  -2   7  11        9.45       12.10      2.76 o 
  -1   7  11        2.62        2.63      2.02 o 
   0   7  11       10.82        7.31      2.22 o 
   1   7  11        2.61        0.70      2.01 o 
   2   7  11        1.18        0.83      1.93 o 
   3   7  11        1.16        0.02      1.93 o 
   4   7  11        2.99        5.22      2.15 o 
  -2   8  11        1.85        1.57      2.22 o 
  -1   8  11        3.30        1.01      1.94 o 
   0   8  11        1.27       -1.41      1.65 o 
   1   8  11        1.06       -0.72      1.99 o 
   2   8  11        7.67       13.51      2.50 o 
   0   0  12      830.86      748.76     22.57 o 
   0   1  12       90.21       79.96      3.35 o 
   1   1  12       61.14       61.17      3.64 o 
  -1   2  12       74.47       70.62      3.27 o 
   0   2  12       25.27       31.24      6.01 o 
   1   2  12       67.06       68.52      8.38 o 
   2   2  12       28.00       27.13      2.83 o 
  -2   3  12        3.98        1.29      1.85 o 
  -1   3  12        7.90        6.23      2.41 o 
   0   3  12        7.27        5.76      2.79 o 
   1   3  12       28.80       32.60      3.05 o 
   2   3  12      100.45       98.06      6.91 o 
   3   3  12        2.16       -0.03      1.80 o 
  -3   4  12       16.08       16.83      2.23 o 
  -2   4  12       19.52       19.98      2.49 o 
  -1   4  12        3.65       -1.47      1.71 o 
   0   4  12       12.60       11.09      2.45 o 
   1   4  12        1.16       -0.96      2.19 o 
   2   4  12        9.78        7.00      2.09 o 
   3   4  12       17.98       21.70      2.81 o 
   4   4  12        6.23        7.51      2.02 o 
  -4   5  12        3.65        2.45      1.84 o 
  -3   5  12       12.65       13.53      2.25 o 
  -2   5  12        0.73       -2.48      1.65 o 
  -1   5  12       14.27       12.62      2.62 o 
   0   5  12       20.04       21.79      2.75 o 
   1   5  12        2.52        0.11      2.03 o 
   2   5  12       35.75       36.98      3.17 o 
   3   5  12        3.86        3.49      1.85 o 
   4   5  12        1.53        1.01      1.89 o 
   5   5  12        6.41        7.59      2.50 o 
  -4   6  12       18.41       23.05      2.71 o 
  -3   6  12       10.72       11.25      2.52 o 
  -2   6  12        2.91        0.64      2.12 o 
  -1   6  12        2.02       -0.50      1.91 o 
   0   6  12       13.67       15.11      3.43 o 
   1   6  12       13.25       16.06      2.48 o 
   2   6  12        0.25       -2.71      1.81 o 
   3   6  12        7.76        9.37      2.22 o 
   4   6  12        3.96        2.34      2.05 o 
  -3   7  12        8.61        4.12      2.34 o 
  -2   7  12        4.52        2.38      2.27 o 
  -1   7  12        6.60        6.38      2.37 o 
   0   7  12        0.95       -3.20      2.13 o 
   1   7  12        9.40        8.09      2.26 o 
   2   7  12       14.67       16.84      2.71 o 
   3   7  12        3.78        5.37      2.26 o 
   0   1  13      122.12       95.38      6.17 o 
   1   1  13       26.12       20.24      5.85 o 
  -1   2  13       15.35       13.96      4.33 o 
   0   2  13       11.11       12.06      2.20 o 
   1   2  13       50.36       44.93      5.46 o 
   2   2  13        5.54        7.43      3.67 o 
  -2   3  13        2.25        3.22      4.18 o 
  -1   3  13        2.33       -0.35      3.39 o 
   0   3  13       71.72       76.20      4.30 o 
   1   3  13       41.87       41.85      3.16 o 
   2   3  13       22.19       14.19      2.76 o 
   3   3  13       15.49       10.80      2.45 o 
  -3   4  13        2.64        1.54      2.57 o 
  -2   4  13        1.54       -0.30      2.58 o 
  -1   4  13       14.80       13.73      2.41 o 
   0   4  13       17.95       18.56      2.65 o 
   1   4  13        3.93        1.23      2.11 o 
   2   4  13        8.78        6.69      2.35 o 
   3   4  13        9.24        3.97      2.75 o 
   4   4  13        1.41       -1.88      2.10 o 
  -4   5  13        4.61        4.33      2.80 o 
  -3   5  13       14.96       16.95      2.80 o 
  -2   5  13        9.85       12.31      2.55 o 
  -1   5  13       12.26       11.57      2.88 o 
   0   5  13       13.24       17.33      2.76 o 
   1   5  13       63.54       70.14      4.53 o 
   2   5  13        2.33        1.61      2.08 o 
   3   5  13        4.71        2.86      1.89 o 
   4   5  13        3.38        2.95      2.36 o 
  -3   6  13        1.57        1.49      2.25 o 
  -2   6  13        6.89        7.24      2.48 o 
  -1   6  13       12.85       11.69      3.33 o 
   0   6  13        6.74        4.37      3.34 o 
   1   6  13        4.94        2.00      2.47 o 
   2   6  13        1.56        1.16      2.09 o 
   3   6  13        6.85        9.27      2.42 o 
   0   1  14       19.44       18.15      2.14 o 
   1   1  14       90.94       67.34      4.99 o 
  -1   2  14      137.69      107.54     30.48 o 
   0   2  14        6.74        8.98      3.00 o 
   1   2  14        8.53        8.69      2.80 o 
   2   2  14        0.28        2.53      2.48 o 
  -2   3  14        2.80        9.49      4.38 o 
  -1   3  14        2.79        1.02      3.09 o 
   0   3  14       13.99       21.13      5.15 o 
   1   3  14       24.07       21.54      2.64 o 
   2   3  14       15.06       13.96      2.43 o 
   3   3  14        8.10        7.66      2.66 o 
  -3   4  14        2.41        2.39      4.17 o 
  -2   4  14        6.83        5.32      3.24 o 
  -1   4  14        2.12        1.62      3.80 o 
   0   4  14       16.02       14.42      2.97 o 
   1   4  14       11.26       12.01      2.60 o 
   2   4  14        6.67       13.21      3.17 o 
   3   4  14        2.49        1.08      2.08 o 
   4   4  14        0.65       -1.76      6.40 o 
  -3   5  14        1.50        0.53      3.31 o 
  -2   5  14        0.74        1.40      2.11 o 
  -1   5  14        0.13        0.12      2.98 o 
   0   5  14        2.02       -1.91      3.18 o 
   1   5  14        5.18        3.25      2.44 o 
   2   5  14        0.13       -2.94      1.96 o 
   3   5  14        5.84       14.95     15.13 o 
   0   1  15        4.09        4.00      1.91 o 
   1   1  15       22.22       14.67      2.15 o 
  -1   2  15       16.02        7.89      4.50 o 
   0   2  15       48.42       40.49      4.94 o 
   1   2  15       22.08       18.97      3.89 o 
   2   2  15        3.39        6.69      3.08 o 
  -2   3  15        1.96       -8.40      5.60 o 
  -1   3  15        1.79        1.83      3.91 o 
   0   3  15        0.70        0.96      3.14 o 
   1   3  15       10.53       13.53      4.32 o 
   2   3  15       25.12       26.81      6.34 o 
   3   3  15        3.20        4.77      2.07 o 
  -2   4  15        0.54       -3.31      2.83 o 
  -1   4  15       15.29        9.24      6.84 o 
   0   4  15       11.67        9.28      2.51 o 
   1   4  15        1.76       -0.08      2.14 o 
   2   4  15        1.18       -2.34      2.56 o 
   0   0  16       18.65       16.61      4.89 o 
   0   1  16        0.96        1.05      1.85 o 
   1   1  16        4.52        2.80      1.99 o 
  -1   2  16        4.63        3.00      2.74 o 
   0   2  16        1.73        0.66      2.53 o 
   1   2  16        6.98        4.50      2.01 o 
                                                 
